# Supplementary material for: Influence of Anesthetic Regimes on Extracellular Vesicles following Remote Ischemic Preconditioning in Coronary Artery Disease
Source: Int J Mol Sci. 2024 Aug 28;25(17):9304. doi: 10.3390/ijms25179304 (PMC11395148; doi:10.3390/ijms25179304)
Supplement: Supplementary file 1 [file ijms-25-09304-s001.zip]

Archive with 1 entries (1 files):
- ijms-3147085-supplementary.pdf
